# Supplementary material for: Transforming Wheat Straw into Superabsorbent Polymers for Sustainable Agricultural Management
Source: Gels. 2025 Nov 27;11(12):953. doi: 10.3390/gels11120953 (PMC12732788; doi:10.3390/gels11120953)
Supplement: Supplementary file 1 [file gels-11-00953-s001.zip]

Archive with 1 entries (1 files):
- gels-3990334-supplementary.pdf
